# Supplementary material for: Monoterpene-Rich Nanoemulsion from Thymus vulgaris as a Promising Acaricidal Strategy Against Tetranychus mexicanus: Effects on Survival and Fecundity
Source: Molecules. 2026 Jun 20;31(12):2167. doi: 10.3390/molecules31122167 (PMC13306013; doi:10.3390/molecules31122167)
Supplement: Supplementary file 1 [file molecules-31-02167-s001.zip]

Archive with 1 entries (1 files):
- molecules-4359323-supplementary.pdf
